# Supplementary material for: Proteomic Profile of Endometrial Cancer: A Scoping Review
Source: Biology (Basel). 2024 Aug 1;13(8):584. doi: 10.3390/biology13080584 (PMC11351934; doi:10.3390/biology13080584)
Supplement: Supplementary file 1 [file biology-13-00584-s001.zip]

Archive with 1 entries (1 files):
- biology-3083595-supplementary.xlsx
