# Supplementary material for: Proteomic Profile of Endometrial Cancer: A Scoping Review
Source: Biology (Basel). 2024 Aug 1;13(8):584. doi: 10.3390/biology13080584 (PMC11351934; doi:10.3390/biology13080584)
Supplement: Supplementary file 1 [file biology-13-00584-s001.zip › biology-3083595-supplementary.xlsx]

## Sheet: Planilha1
Table S1. Identification of common proteins among the three most correlated studies
GALNT7
PRKDC
GCC2
CXADR
INTS14
TFF3
MIEN1
SEC23B
CASP6
ICAM1
MYDGF
ARHGEF2
NSFL1C
ASNS
MUC5AC
UBR4
EGFR
COPA
ALDH3A1
PSAT1
SRM
EEFSEC
PGRMC1
CGNL1
COPB1
IVNS1ABP
LYPLA1
GOLGA4
NAA15
IDH2
LAMB2
JCHAIN
EIF2S3
S100A13
SURF4
MYOF
SH3GL1
FKBP10
KIAA1217
CPA3
IFI44L
PITRM1
ESRP1
CSNK1A1
UBA6
